# Supplementary material for: Global identification of LIM genes in response to different heat stress regimes in Lactuca sativa
Source: BMC Plant Biol. 2024 Aug 6;24:751. doi: 10.1186/s12870-024-05466-x (PMC11301969; doi:10.1186/s12870-024-05466-x)
Supplement: Supplementary file 1 — Additional file 1: Table S1. List of previously reported LIM genes in different plant species. [file 12870_2024_5466_MOESM1_ESM.xlsx]

## Sheet: TableS1
Species	Gene ID	Known name	Reference
A. thaliana	AT1G01780.1	AtPLIM2b	10.1093/dnares/dsm013
A. thaliana	AT2G45800.1	AtPLIM2a	10.1093/dnares/dsm013
A. thaliana	AT3G61230.1	AtPLIM2c	10.1093/dnares/dsm013
A. thaliana	AT1G10200.1	AtWLIM1	10.1093/dnares/dsm013
A. thaliana	AT2G39900.1	AtWLIM2a	10.1093/dnares/dsm013
A. thaliana	AT3G55770.7	AtWLIM2b	10.1093/dnares/dsm013
A. thaliana	AT1G19270.1	AtDA1	10.1101/gad.463608
A. thaliana	AT4G36860.3	AtDAR1	10.1101/gad.463608
A. thaliana	AT2G39830.2	AtDAR2	10.1101/gad.463608
A. thaliana	AT5G66620.1	AtDAR6	10.1101/gad.463608
A. thaliana	AT5G66630.1	AtDAR5	10.1101/gad.463608
A. thaliana	AT5G66610.2	AtDAR7	10.1101/gad.463608
A. thaliana	AT5G17890.1	AtDAR4	10.1101/gad.463608
B. distachyon	Bradi1g67100.1	BdWLIM2	10.1093/dnares/dsm013
H. annuus	HanXRQChr10g0290021	HaPLIM1a/HaPLIM1b	10.1093/dnares/dsm013
H. annuus	HanXRQChr03g0093491	HaPLIM2	10.1093/dnares/dsm013
H. annuus	HanXRQChr10g0298601	HaWLIM1	10.1093/dnares/dsm013
H. annuus	HanXRQChr05g0155501	HaβLIM1	10.1093/dnares/dsm013
H. annuus	HanXRQChr06g0165781	HaδLIM2a	10.1093/dnares/dsm013
H. annuus	HanXRQChr13g0416491	HaδLIM2b	10.1093/dnares/dsm013
H. vulgare	HORVU2Hr1G091520.1	HvPLIM2	10.1093/dnares/dsm013
H. vulgare	HORVU5Hr1G028180.1	HvWLIM1	10.1093/dnares/dsm013
L. sativa	Lsat_1_v5_gn_1_1361.1	LsWLIM1	10.1093/dnares/dsm013
L. sativa	Lsat_1_v5_gn_2_120401.1	LsWLIM2b	10.1093/dnares/dsm013
L. sativa	Lsat_1_v5_gn_8_12560.1	LsWLIM2a	10.1093/dnares/dsm013
L. sativa	Lsat_1_v5_gn_5_16880.1	LsβLIM1	10.1093/dnares/dsm013
N. tabacum	Nitab4.5_0000088g0070.1	NtPLIM1b	10.1093/dnares/dsm013
N. tabacum	Nitab4.5_0004495g0010.1	NtPLIM1a	10.1093/dnares/dsm013
N. tabacum	Nitab4.5_0008050g0050.1	NtPLIM2	10.1093/dnares/dsm013
N. tabacum	Nitab4.5_0000497g0200.1	NtLIM1	10.1093/dnares/dsm013
N. tabacum	Nitab4.5_0003725g0090.1	NtWLIM1	10.1007/s004380000312; 10.1093/dnares/dsm013
N. tabacum	Nitab4.5_0000278g0150.1	NtWLIM2	10.1093/mp/sss075; 10.1093/dnares/dsm013
N. tabacum	Nitab4.5_0009908g0020.1	NtWLIM2	10.1093/mp/sss075; 10.1093/dnares/dsm013
N. tabacum	Nitab4.5_0009569g0010.1	NtβLIM1b	10.1093/dnares/dsm013
N. tabacum	Nitab4.5_0001200g0210.1	NtδLIM2	10.1093/dnares/dsm013
O. sativa	LOC_Os10g35930.1	OsPLIM2c	10.1093/dnares/dsm013
O. sativa	LOC_Os02g42820.1	OsPLIM2a	10.1093/dnares/dsm013
O. sativa	LOC_Os04g45010.1	OsPLIM2b	10.1093/dnares/dsm013
O. sativa	LOC_Os12g32620.1	OsWLIM1	10.1093/dnares/dsm013
O. sativa	LOC_Os03g15940.1	OsWLIM2	10.1093/dnares/dsm013
O. sativa	LOC_Os06g13030.1	OsLIM	10.1093/dnares/dsm013
S. bicolor	Sobic.001G426200.1	SbWLIM2	10.1093/dnares/dsm013
S. italica	Seita.9G458000.1	SiWLIM2b	10.3390/ijms20061303
Z. mays	Zm00001d017382_P001	ZmLIM9/ZmPLIM2b	Grassius; 10.1093/dnares/dsm013
Z. mays	Zm00001d051262_P001	ZmLIM8	Grassius
Z. mays	Zm00001d002844_P003	ZmLIM6/ZmPLIM2a	Grassius; 10.1093/dnares/dsm013
Z. mays	Zm00001d025926_P001	ZmLIM14	Grassius
Z. mays	Zm00001d041725_P001	ZmLIM7	Grassius
Z. mays	Zm00001d035304_P001	ZmLIM10/ZmWLIM1	Grassius; 10.1093/dnares/dsm013
Z. mays	Zm00001d028550_P001	ZmLIM1/ZmWLIM2	Grassius; 10.1093/dnares/dsm013
Z. mays	Zm00001d037252_P002	ZmLIM12	Grassius
Z. mays	Zm00001d035844_P004	ZmLIM11	Grassius
Z. mays	Zm00001d033297_P003	ZmLIM5	Grassius
Z. mays	Zm00001d030953_P001	ZmLIM4	Grassius
Z. mays	Zm00001d047837_P003	ZmLIM13	Grassius
Z. mays	Zm00001d028567_P001	ZmLIM2	Grassius
