# Supplementary material for: Global identification of LIM genes in response to different heat stress regimes in Lactuca sativa
Source: BMC Plant Biol. 2024 Aug 6;24:751. doi: 10.1186/s12870-024-05466-x (PMC11301969; doi:10.1186/s12870-024-05466-x)
Supplement: Supplementary file 2 — Additional file 2: Table S2. List of LIM genes and their physiochemical characteristics. [file 12870_2024_5466_MOESM2_ESM.xlsx]

## Sheet: TableS2
General					Chromosomal coordination			DNA		Protein
Species	Family	Class	Gene	Transcript ID	Chromosome	Start	End	ORF (bp)	Exons	Length (aa)	Cellular localization	MW (kDa)	pI	Instability index		Aliphatic index	Grand average of hydropathicity (GRAVY)
L. sativa	2LIMs	PLIM1	LsPLIM1	Lsat_1_v5_gn_5_113881.1	Lsat_1_v8_lg_5	232489772	232491118	570	5	189	nucl: 12, cyto: 1, pero: 1	21.0209	9.1	35.56	stable	58.31	-0.474
L. sativa	2LIMs	PLIM2	LsPLIM2a	Lsat_1_v5_gn_4_36461.1	Lsat_1_v8_lg_4	53211456	53212938	648	4	215	nucl: 13, cyto: 1	23.9017	5.66	46.24	unstable	45.86	-0.743
L. sativa	2LIMs	PLIM2	LsPLIM2b	Lsat_1_v5_gn_7_5181.1	Lsat_1_v8_lg_7	6052737	6055209	678	5	225	nucl: 14	25.3574	5.58	49.77	unstable	44.22	-0.83
L. sativa	2LIMs	WLIM1	LsWLIM1	Lsat_1_v5_gn_1_1361.1	Lsat_1_v8_lg_1	167340	172596	624	7	207	nucl: 12, cyto: 1, pero: 1	22.9626	9.35	24.45	stable	64.54	-0.357
L. sativa	2LIMs	WLIM2	LsWLIM2a	Lsat_1_v5_gn_2_120401.1	Lsat_1_v8_lg_2	199288918	199289981	450	4	149	mito: 7, nucl: 4, chlo: 3	15.9933	9.05	34.57	stable	58.52	-0.331
L. sativa	2LIMs	WLIM2	LsWLIM2b	Lsat_1_v5_gn_8_12560.1	Lsat_1_v8_lg_8	17966622	17968790	600	5	199	nucl: 14	21.5756	9.02	36.17	stable	57.99	-0.326
L. sativa	2LIMs	βLIM1	LsβLIM1	Lsat_1_v5_gn_5_16880.1	Lsat_1_v8_lg_5	35539516	35541760	591	5	196	nucl: 13, pero: 1	21.9347	8.54	33.03	stable	51.63	-0.628
L. sativa	2LIMs	δLIM2	LsδLIM2a	Lsat_1_v5_gn_3_7641.1	Lsat_1_v8_lg_3	9590700	9591124	324	2	107	chlo: 10, mito: 2, nucl: 1, plas: 1	11.6531	6.88	31.08	stable	47.48	-0.529
L. sativa	2LIMs	δLIM2	LsδLIM2b	Lsat_1_v5_gn_6_87140.1	Lsat_1_v8_lg_6	144146206	144148188	603	5	200	nucl: 13, cyto: 1	22.1992	7.91	33.85	stable	49.8	-0.607
L. sativa	DARs	DAR-Class I	LsDAR1	Lsat_1_v5_gn_2_87320.1	Lsat_1_v8_lg_2	164463148	164466017	1668	10	555	nucl: 14	62.9054	5.32	62.35	unstable	69.24	-0.652
L. sativa	DARs	DAR-Class I	LsDAR3	Lsat_1_v5_gn_3_93281.1	Lsat_1_v8_lg_3	143102454	143106734	1278	8	425	nucl: 14	48.1395	5.67	55.17	unstable	75.06	-0.458
L. sativa	DARs	DAR-Class I	LsDAR4	Lsat_1_v5_gn_6_113360.1	Lsat_1_v8_lg_6	186338526	186342174	1473	11	490	nucl: 14	55.5756	6.22	57.77	unstable	66.31	-0.57
L. sativa	DARs	DAR-Class II	LsDAR2	Lsat_1_v5_gn_2_117281.1	Lsat_1_v8_lg_2	196462739	196465801	1332	11	443	nucl: 12, extr: 2	49.9358	7.54	43.62	unstable	69.59	-0.512
L. sativa	DARs	DAR-Class II	LsDAR5	Lsat_1_v5_gn_8_14601.1	Lsat_1_v8_lg_8	18710575	18714954	1848	17	615	nucl: 12, extr: 2	69.2651	8.85	54.3	unstable	73.64	-0.639
H. annuus	2LIMs	PLIM1	HaPLIM1	HanXRQChr10g0290021	HanXRQChr10	73350359	73351862	645	5	214	nucl: 13, pero: 1	24.2562	8.64	29.46	stable	52.43	-0.691
H. annuus	2LIMs	PLIM2	HaPLIM2c	HanXRQChr16g0523071	HanXRQChr16	148155580	148158030	702	5	233	nucl: 14	25.6905	5.39	45.56	unstable	41.5	-0.828
H. annuus	2LIMs	PLIM2	HaPLIM2d	HanXRQChr17g0561531	HanXRQChr17	159460217	159462784	684	5	227	nucl: 14	25.1509	5.36	40.27	unstable	43	-0.834
H. annuus	2LIMs	PLIM2	HaPLIM2a	HanXRQChr03g0093491	HanXRQChr03	167540037	167543007	723	5	240	nucl: 13, pero: 1	27.3499	5.77	31.86	stable	61.29	-0.605
H. annuus	2LIMs	PLIM2	HaPLIM2b	HanXRQChr04g0121641	HanXRQChr04	159927257	159930442	708	5	235	nucl: 14	26.2581	5.13	47.41	unstable	42.38	-0.903
H. annuus	2LIMs	WLIM1	HaWLIM1	HanXRQChr10g0298601	HanXRQChr10	140734132	140735513	567	5	188	nucl: 14	20.929	9.11	25.56	stable	57.55	-0.538
H. annuus	2LIMs	WLIM2	HaWLIM2	HanXRQChr07g0202281	HanXRQChr07	87767435	87772654	600	6	199	nucl: 14	21.4937	9.07	30.49	stable	58.04	-0.339
H. annuus	2LIMs	βLIM1	HaβLIM1a	HanXRQChr05g0155501	HanXRQChr05	189707867	189710422	567	5	188	nucl: 14	21.1268	8.21	35.43	stable	46.65	-0.665
H. annuus	2LIMs	βLIM1	HaβLIM1b	HanXRQChr17g0535481	HanXRQChr17	6614272	6617862	573	5	190	nucl: 13, pero: 1	21.395	8.39	29.61	stable	43.58	-0.684
H. annuus	2LIMs	δLIM2	HaδLIM2c	HanXRQChr17g0533351	HanXRQChr17	592470	594533	576	5	191	nucl: 14	21.2302	8.96	30.89	stable	45.5	-0.61
H. annuus	2LIMs	δLIM2	HaδLIM2a	HanXRQChr06g0165781	HanXRQChr06	4463673	4465784	612	5	203	nucl: 13, pero: 1	22.5358	8.85	29.36	stable	49.46	-0.5
H. annuus	2LIMs	δLIM2	HaδLIM2b	HanXRQChr13g0416491	HanXRQChr13	160246320	160249081	612	5	203	nucl: 14	22.4786	7.92	32.96	stable	54.38	-0.528
H. annuus	DARs	DAR-Class I	HaDAR2	HanXRQChr05g0155841	HanXRQChr05	191181305	191186066	1437	12	478	nucl: 14	54.7047	6.38	52.07	unstable	65.13	-0.591
H. annuus	DARs	DAR-Class I	HaDAR1	HanXRQChr04g0104501	HanXRQChr04	49395211	49400269	1539	14	512	nucl: 14	59.4192	9.32	53.03	unstable	72.23	-0.545
H. annuus	DARs	DAR-Class I	HaDAR5	HanXRQChr09g0264201	HanXRQChr09	166778556	166783851	1608	12	535	nucl: 14	60.7381	5.2	53.39	unstable	69.31	-0.633
H. annuus	DARs	DAR-Class I	HaDAR7	HanXRQChr15g0472931	HanXRQChr15	32570419	32578144	1785	11	594	nucl: 14	67.3145	5.04	58.06	unstable	64.36	-0.795
H. annuus	DARs	DAR-Class II	HaDAR3	HanXRQChr07g0201771	HanXRQChr07	86346008	86350646	1479	12	492	nucl: 12, extr: 2	55.5602	8.29	54.54	unstable	65.83	-0.522
H. annuus	DARs	DAR-Class II	HaDAR6	HanXRQChr14g0458391	HanXRQChr14	164339430	164343084	1464	12	487	nucl: 14	54.6812	8.28	45.36	unstable	65.11	-0.529
H. annuus	DARs	DAR-Class II	HaDAR4	HanXRQChr08g0221271	HanXRQChr08	48663539	48667784	1491	11	496	nucl: 14	56.2079	8.15	50.89	unstable	65.87	-0.534
N. tabacum	2LIMs	PLIM1	NtPLIM1b	Nitab4.5_0000088g0070.1	Nt04	96872507	96875083	546	5	181	nucl: 14	20.314	8.96	23.78	stable	54.92	-0.588
N. tabacum	2LIMs	PLIM1	NtPLIM1a	Nitab4.5_0004495g0010.1	Nt06	34391021	34392795	576	5	191	nucl: 14	21.3522	8.87	27.9	stable	57.17	-0.562
N. tabacum	2LIMs	PLIM2	NtPLIM2b	Nitab4.5_0008050g0050.1	Nitab4.5_0008050	16834	19343	654	5	217	nucl: 14	24.2233	5.99	35.39	stable	50.46	-0.658
N. tabacum	2LIMs	PLIM2	NtPLIM2a	Nitab4.5_0000386g0110.1	Nt23	100469658	100473342	624	5	207	nucl: 14	23.2994	6.59	33.44	stable	50.48	-0.608
N. tabacum	2LIMs	PLIM2	NtPLIM2c	Nitab4.5_0009210g0050.1	Nitab4.5_0009210	18722	21451	639	5	212	nucl: 13, pero: 1	23.5704	6.5	38.11	stable	48.82	-0.63
N. tabacum	2LIMs	WLIM1	NtWLIM1a	Nitab4.5_0002314g0060.1	Nt15	23478575	23479878	570	5	189	nucl: 13, pero: 1	21.2734	9.09	24.79	stable	60.32	-0.568
N. tabacum	2LIMs	WLIM1	NtWLIM1c	Nitab4.5_0003953g0010.1	Nt15	24202582	24203755	573	5	190	nucl: 13.5, cyto_nucl: 7.5	21.6517	9.04	31.71	stable	66.21	-0.738
N. tabacum	2LIMs	WLIM1	NtLIM1	Nitab4.5_0000497g0200.1	Nitab4.5_0000497	859831	861473	789	6	262	nucl: 14	29.4151	9.32	25.45	stable	68.85	-0.414
N. tabacum	2LIMs	WLIM1	NtWLIM1b	Nitab4.5_0003725g0090.1	Nt12	97520375	97522058	582	5	193	nucl: 14	21.6208	9.02	24	stable	57.05	-0.574
N. tabacum	2LIMs	WLIM2	NtWLIM2a	Nitab4.5_0000278g0150.1	Nt04	89687281	89690463	621	6	206	nucl: 14	22.8253	9.46	41.07	unstable	56.84	-0.459
N. tabacum	2LIMs	WLIM2	NtWLIM2d	Nitab4.5_0009908g0020.1	Nitab4.5_0009908	55430	58626	621	6	206	nucl: 14	22.8833	9.4	44.12	unstable	56.84	-0.475
N. tabacum	2LIMs	WLIM2	NtWLIM2b	Nitab4.5_0004338g0030.1	Nitab4.5_0004338	28853	30937	423	5	141	nucl: 13.5, cyto_nucl: 7.5	15.8302	9.15	50.57	unstable	58.09	-0.466
N. tabacum	2LIMs	WLIM2	NtWLIM2c	Nitab4.5_0005850g0010.1	Nitab4.5_0005850	64939	68675	570	6	189	nucl: 14	20.988	9.04	42.27	unstable	52.7	-0.565
N. tabacum	2LIMs	βLIM1	NtβLIM1a	Nitab4.5_0001422g0090.1	Nt04	25589707	25591835	573	5	190	nucl: 7, pero: 7	21.2653	9.3	25.59	stable	55.42	-0.602
N. tabacum	2LIMs	βLIM1	NtβLIM1b	Nitab4.5_0009569g0010.1	Nitab4.5_0009569	20125	22768	573	5	190	nucl: 8, pero: 6	21.2672	9.3	23.98	stable	54.89	-0.616
N. tabacum	2LIMs	δLIM2	NtδLIM2a	Nitab4.5_0001200g0210.1	Nt15	111673266	111676449	606	5	201	nucl: 13, pero: 1	21.9695	8.18	32.15	stable	53.48	-0.576
N. tabacum	2LIMs	δLIM2	NtδLIM2c	Nitab4.5_0004032g0030.1	Nt05	107714136	107717301	606	5	201	nucl: 13, pero: 1	21.9564	8.21	35.14	stable	51.04	-0.645
N. tabacum	2LIMs	δLIM2	NtδLIM2b	Nitab4.5_0001356g0080.1	Nt23	13272089	13277624	612	5	203	nucl: 13, pero: 1	22.4385	8.89	30.9	stable	56.75	-0.589
N. tabacum	2LIMs	δLIM2	NtδLIM2d	Nitab4.5_0008905g0040.1	Nitab4.5_0008905	65594	68493	603	5	200	nucl: 14	22.1171	8.84	27.61	stable	59.05	-0.589
N. tabacum	DARs	DAR-Class I	NtDAR1	Nitab4.5_0000110g0130.1	Nt12	109076028	109082978	1587	12	528	nucl: 14	59.8624	6.06	49.06	unstable	68.92	-0.552
N. tabacum	DARs	DAR-Class I	NtDAR7	Nitab4.5_0006518g0020.1	Nitab4.5_0006518	65813	73373	1587	12	528	nucl: 14	59.7623	6.09	49.67	unstable	69.11	-0.553
N. tabacum	DARs	DAR-Class I	NtDAR4	Nitab4.5_0002108g0020.1	Nitab4.5_0002108	80649	86138	1572	12	523	nucl: 14	58.6336	5.34	52.45	unstable	65.87	-0.573
N. tabacum	DARs	DAR-Class I	NtDAR9	Nitab4.5_0007270g0010.1	Nitab4.5_0007270	24833	28962	1497	11	498	nucl: 14	55.8374	5.4	51.99	unstable	66.83	-0.589
N. tabacum	DARs	DAR-Class II	NtDAR3	Nitab4.5_0000779g0080.1	Nt13	59826068	59831536	1536	10	511	nucl: 12, extr: 2	57.9144	7.18	51.59	unstable	74.62	-0.346
N. tabacum	DARs	DAR-Class II	NtDAR5	Nitab4.5_0004474g0040.1	Nitab4.5_0004474	183555	187881	1449	11	482	nucl: 12, extr: 2	54.3019	8.03	50.39	unstable	70.62	-0.424
N. tabacum	DARs	DAR-Class II	NtDAR2	Nitab4.5_0000647g0230.1	Nt13	6905906	6924644	1422	12	474	nucl: 12, extr: 2	53.2373	8.36	57.11	unstable	64.26	-0.581
N. tabacum	DARs	DAR-Class II	NtDAR6	Nitab4.5_0004755g0010.1	Nitab4.5_0004755	168828	176117	1386	11	461	nucl: 12, extr: 2	51.4965	8.66	59.25	unstable	65.62	-0.54
N. tabacum	DARs	DAR-Class II	NtDAR8	Nitab4.5_0006848g0010.1	Nitab4.5_0006848	17792	30254	1413	11	470	nucl: 12, extr: 2	52.4635	8.54	63.65	unstable	66.47	-0.549
A. thaliana	2LIMs	PLIM2	AtPLIM2b	AT1G01780.1	Chr1	282761	284245	618	5	205	nucl: 14	22.9891	6.78	46.28	unstable	52.78	-0.497
A. thaliana	2LIMs	PLIM2	AtPLIM2a	AT2G45800.1	Chr2	18857941	18859278	681	3	226	nucl: 14	24.9428	6.45	39.4	stable	50.09	-0.667
A. thaliana	2LIMs	PLIM2	AtPLIM2c	AT3G61230.1	Chr3	22664425	22665690	642	4	213	nucl: 14	23.7646	6.06	41.98	unstable	45.45	-0.646
A. thaliana	2LIMs	WLIM1	AtWLIM1	AT1G10200.1	Chr1	3346390	3348139	573	5	190	nucl: 13, cyto: 1	21.0401	9.1	27.38	stable	59.53	-0.565
A. thaliana	2LIMs	WLIM2	AtWLIM2a	AT2G39900.1	Chr2	16658468	16660443	603	6	200	nucl: 14	21.9011	9.07	43.71	unstable	58.65	-0.338
A. thaliana	2LIMs	WLIM2	AtWLIM2b	AT3G55770.7	Chr3	20703222	20705206	702	8	233	nucl: 14	25.5952	9.13	45.04	unstable	62.02	-0.389
A. thaliana	DARs	DAR-Class I	AtDA1	AT1G19270.1	Chr1	6662417	6666032	1599	11	532	nucl: 12, extr: 2	60.3643	5.98	44.24	unstable	60.71	-0.728
A. thaliana	DARs	DAR-Class I	AtDAR1	AT4G36860.3	Chr4	17358371	17362114	1734	11	577	nucl: 14	66.207	5.22	60.76	unstable	76.1	-0.589
A. thaliana	DARs	DAR-Class II	AtDAR2	AT2G39830.2	Chr2	16619743	16624150	1596	12	531	nucl: 12, extr: 2	59.8765	8.25	51.43	unstable	62.64	-0.581
A. thaliana	DARs	DAR-like	AtDAR6	AT5G66620.1	Chr5	26588585	26592006	1935	11	644	nucl: 12, cyto: 1, pero: 1	73.6457	4.98	57.87	unstable	76.63	-0.704
A. thaliana	DARs	DAR-like	AtDAR5	AT5G66630.1	Chr5	26592648	26595922	2109	10	702	nucl: 12, cyto: 1, pero: 1	80.2458	5.96	49.37	unstable	87.48	-0.292
A. thaliana	DARs	DAR-like	AtDAR7	AT5G66610.2	Chr5	26584774	26587782	1764	10	587	nucl: 13, pero: 1	66.9598	5.38	43.99	unstable	73.2	-0.575
A. thaliana	DARs	DAR-like	AtDAR4	AT5G17890.1	Chr5	5916862	5923494	4842	13	1613	pero: 9, cyto_nucl: 2, nucl: 1.5, cyto: 1.5, chlo: 1, golg: 1	185.137	5.97	46.65	unstable	88.74	-0.353
B. distachyon	2LIMs	PLIM2	BdPLIM2a	Bradi3g30200.1	Bd3	32003869	32005577	615	5	204	nucl: 13, pero: 1	22.8128	6.58	39.63	stable	48.87	-0.599
B. distachyon	2LIMs	PLIM2	BdPLIM2b	Bradi3g49950.5	Bd3	50926677	50928226	633	5	210	nucl: 13, pero: 1	22.99	7.87	30.42	stable	50.76	-0.563
B. distachyon	2LIMs	PLIM2	BdPLIM2c	Bradi5g16666.1	Bd5	20104260	20105918	618	5	205	nucl: 13, pero: 1	22.5277	7.04	40.52	unstable	54.78	-0.365
B. distachyon	2LIMs	WLIM1	BdWLIM1	Bradi4g06510.4	Bd4	5468373	5471916	591	5	196	nucl: 13, pero: 1	22.0679	8.51	34.56	stable	56.17	-0.639
B. distachyon	2LIMs	WLIM2	BdWLIM2	Bradi1g67100.1	Bd1	66044795	66047387	588	5	195	nucl: 13, pero: 1	21.4655	9.11	40.3	unstable	47.13	-0.497
B. distachyon	2LIMs	βLIM1	BdβLIM1	Bradi1g44810.2	Bd1	43072993	43080000	4254	5	1417	nucl: 12, chlo: 1, pero: 1	152.597	4.43	62.06	unstable	57.48	-1.001
B. distachyon	DARs	DAR-Class I	BdDAR4	Bradi4g42580.6	Bd4	46464021	46470960	1539	11	512	nucl: 14	57.8953	6.1	57.44	unstable	67.27	-0.553
B. distachyon	DARs	DAR-Class I	BdDAR5	Bradi5g01160.4	Bd5	1055293	1062502	1476	11	491	nucl: 14	55.5455	5.95	53.75	unstable	66.58	-0.592
B. distachyon	DARs	DAR-Class I	BdDAR1	Bradi1g14360.5	Bd1	11301084	11308130	1503	13	500	nucl: 12, extr: 2	55.4787	5.54	41.93	unstable	77.3	-0.375
B. distachyon	DARs	DAR-Class I	BdDAR3	Bradi4g02760.16	Bd4	2042969	2048389	1464	12	487	nucl: 14	54.843	5.65	53.81	unstable	71.7	-0.523
B. distachyon	DARs	DAR-Class II	BdDAR2	Bradi1g66980.3	Bd1	65945038	65949241	1536	12	511	nucl: 12, extr: 2	58.2316	8.25	59.51	unstable	69.53	-0.587
H. vulgare	2LIMs	PLIM2	HvPLIM2b	HORVU6Hr1G060580.1	chr6H	402931151	402932655	615	5	204	nucl: 14	22.1031	8.14	31.76	stable	50.88	-0.442
H. vulgare	2LIMs	PLIM2	HvPLIM2a	HORVU2Hr1G091520.1	chr2H	648230291	648231491	612	5	203	nucl: 13, pero: 1	22.0982	7.91	37.16	stable	56.31	-0.329
H. vulgare	2LIMs	WLIM1	HvWLIM1	HORVU5Hr1G028180.1	chr5H	165424400	165426342	591	5	196	nucl: 13, pero: 1	22.0408	8.63	28.19	stable	52.7	-0.656
H. vulgare	DARs	DAR-Class I	HvDAR1	HORVU2Hr1G002700.14	chr2H	6177089	6270101	1515	13	504	nucl: 14	57.2476	5.95	55.85	unstable	68.73	-0.581
H. vulgare	DARs	DAR-Class II	HvDAR2	HORVU4Hr1G060560.10	chr4H	508475094	508479798	1530	12	509	nucl: 14	58.1132	8.6	68.52	unstable	62.89	-0.731
Z. mays	2LIMs	PLIM2	ZmLIM9/ZmPLIM2b	Zm00001d017382_T001	5	193930984	193932787	744	4	247	nucl: 13, pero: 1	26.7716	8.67	43.19	unstable	64.49	-0.291
Z. mays	2LIMs	PLIM2	ZmLIM8	Zm00001d051262_T001	4	151028968	151030729	624	5	207	nucl: 14	22.218	7.5	35.13	stable	55.31	-0.377
Z. mays	2LIMs	PLIM2	ZmLIM6/ZmPLIM2a	Zm00001d002844_T003	2	24434076	24435516	621	5	206	nucl: 13, pero: 1	22.6796	6.23	42.52	unstable	53.06	-0.513
Z. mays	2LIMs	PLIM2	ZmLIM14	Zm00001d025926_T001	10	133898724	133900553	618	5	205	nucl: 14	22.4063	6.23	37.21	stable	49.07	-0.486
Z. mays	2LIMs	WLIM1	ZmLIM7	Zm00001d041725_T001	3	135291605	135293112	591	5	196	nucl: 12, cyto: 1, pero: 1	22.109	8.48	31.19	stable	54.18	-0.669
Z. mays	2LIMs	WLIM1	ZmLIM10/ZmWLIM1	Zm00001d035304_T001	6	20284434	20286443	588	5	195	nucl: 14	22.0078	8.63	32.34	stable	53.49	-0.695
Z. mays	2LIMs	WLIM2	ZmLIM1/ZmWLIM2	Zm00001d028550_T001	1	38975759	38978074	597	5	198	nucl: 13, pero: 1	21.964	8.98	46.46	unstable	48.33	-0.569
Z. mays	2LIMs	βLIM1	ZmLIM12	Zm00001d037252_T002	6	118129959	118140120	4362	5	1453	nucl: 14	156.626	4.6	60.34	unstable	55.15	-0.97
Z. mays	DARs	DAR-Class I	ZmLIM11	Zm00001d035844_T004	6	55321293	55329245	1527	12	508	nucl: 14	57.5249	5.95	58.45	unstable	64.17	-0.572
Z. mays	DARs	DAR-Class I	ZmLIM5	Zm00001d033297_T003	1	258038209	258048304	1512	14	503	nucl: 14	56.769	5.76	54.22	unstable	71.37	-0.534
Z. mays	DARs	DAR-Class I	ZmLIM4	Zm00001d030953_T001	1	168697730	168709504	1686	12	561	nucl: 12, chlo: 2	63.7348	6.08	59.26	unstable	68.88	-0.605
Z. mays	DARs	DAR-Class II	ZmLIM13	Zm00001d047837_T003	9	142882570	142887070	1542	11	513	nucl: 12, extr: 2	57.8127	8.23	67.08	unstable	69.96	-0.624
Z. mays	DARs	DAR-Class II	ZmLIM2	Zm00001d028567_T001	1	39386655	39389622	1545	11	514	nucl: 14	58.1033	8.83	60.22	unstable	68.5	-0.641
O. sativa	2LIMs	PLIM2	OsPLIM2c	LOC_Os10g35930.1	Chr10	19198745	19200734	675	5	224	nucl: 13, pero: 1	24.8018	5.49	42.97	unstable	51.47	-0.543
O. sativa	2LIMs	PLIM2	OsPLIM2a	LOC_Os02g42820.1	Chr2	25739666	25741262	621	5	206	nucl: 13, pero: 1	22.5915	8.16	41.93	unstable	51.7	-0.545
O. sativa	2LIMs	PLIM2	OsPLIM2b	LOC_Os04g45010.1	Chr4	26621017	26622583	606	5	201	nucl: 14	22.2915	7.47	44.12	unstable	53.88	-0.458
O. sativa	2LIMs	WLIM1	OsWLIM1	LOC_Os12g32620.1	Chr12	19680028	19682088	588	5	195	nucl: 13, pero: 1	22.023	8.5	36.44	stable	56.46	-0.627
O. sativa	2LIMs	WLIM2	OsWLIM2	LOC_Os03g15940.1	Chr3	8797848	8799836	591	5	196	nucl: 13, pero: 1	21.5016	9.06	46.29	unstable	50.36	-0.499
O. sativa	2LIMs	βLIM1	OsLIM	LOC_Os06g13030.1	Chr6	7133789	7140003	3912	5	1303	nucl: 14	140.484	4.53	63.53	unstable	54.24	-1.059
O. sativa	DARs	DAR-Class I	OsDAR3	LOC_Os06g08400.1	Chr6	4093231	4100936	1461	12	486	nucl: 14	55.1616	6.08	55.81	unstable	68.66	-0.505
O. sativa	DARs	DAR-Class I	OsDAR2	LOC_Os03g42820.2	Chr3	23855144	23861941	1530	14	509	nucl: 14	57.964	6.04	46.27	unstable	74.72	-0.51
O. sativa	DARs	DAR-Class I	OsDAR4	LOC_Os12g40490.1	Chr12	25051054	25056707	1461	14	486	nucl: 14	55.0152	5.63	58.53	unstable	72.08	-0.514
O. sativa	DARs	DAR-Class II	OsDAR1	LOC_Os03g16090.1	Chr3	8870184	8875401	1506	12	501	nucl: 12, extr: 2	57.1711	8.32	60.41	unstable	64.31	-0.691
S. bicolor	2LIMs	PLIM2	SbPLIM2a	Sobic.004G303700.1	Chr04	64293408	64295083	603	5	200	nucl: 13, pero: 1	21.6154	8.38	30.01	stable	53.35	-0.406
S. bicolor	2LIMs	PLIM2	SbPLIM2b	Sobic.006G159000.1	Chr06	51718519	51720006	612	5	203	nucl: 13, pero: 1	22.2974	7.48	35.39	stable	55.81	-0.421
S. bicolor	2LIMs	WLIM1	SbWLIM1	Sobic.008G110200.1	Chr08	51315201	51317365	585	5	194	nucl: 13, pero: 1	21.8898	8.63	33.28	stable	57.27	-0.629
S. bicolor	2LIMs	WLIM2	SbWLIM2	Sobic.001G426200.1	Chr01	70577410	70579551	594	5	197	nucl: 14	21.8028	8.98	45.24	unstable	48.63	-0.554
S. bicolor	2LIMs	βLIM1	SbβLIM1	Sobic.010G097600.1	Chr10	8834293	8842412	4428	5	1475	nucl: 14	158.98	4.63	57.51	unstable	56.12	-0.976
S. bicolor	DARs	DAR-Class I	SbDAR4	Sobic.010G064600.1	Chr10	5107328	5114605	1539	12	512	nucl: 14	57.7862	6.1	60.19	unstable	65.59	-0.546
S. bicolor	DARs	DAR-Class I	SbDAR1	Sobic.001G162500.2	Chr01	13403409	13411373	1518	15	505	nucl: 14	56.9362	5.69	54.18	unstable	69.94	-0.554
S. bicolor	DARs	DAR-Class I	SbDAR3	Sobic.008G152600.1	Chr08	58499866	58504864	1527	12	508	nucl: 14	57.5739	5.63	62.16	unstable	72.2	-0.568
S. bicolor	DARs	DAR-Class II	SbDAR2	Sobic.001G425100.1	Chr01	70505687	70511261	1527	13	508	nucl: 11.5, cyto_nucl: 6.5, extr: 2	57.6876	8.15	60.75	unstable	67.6	-0.648
S. italica	2LIMs	PLIM2	SiPLIM2c	Seita.9G201000.1	scaffold_9	14403376	14404961	627	5	208	nucl: 14	22.8759	7.49	39.88	stable	53.61	-0.486
S. italica	2LIMs	PLIM2	SiPLIM2a	Seita.1G250500.1	scaffold_1	32584810	32586442	594	5	197	nucl: 13, pero: 1	21.3572	8.53	32.12	stable	53.6	-0.426
S. italica	2LIMs	PLIM2	SiPLIM2b	Seita.7G179500.1	scaffold_7	25796670	25798208	615	5	204	nucl: 13, pero: 1	22.3544	7.5	39.94	stable	49.31	-0.515
S. italica	2LIMs	WLIM1	SiWLIM1	Seita.3G353200.1	scaffold_3	45359592	45362361	588	5	195	nucl: 12, cyto: 1, pero: 1	22.061	8.51	31.68	stable	58.46	-0.62
S. italica	2LIMs	WLIM2	SiWLIM2b	Seita.9G458000.1	scaffold_9	50445005	50447025	600	5	199	nucl: 14	22.0281	8.98	45.43	unstable	47.64	-0.578
S. italica	2LIMs	βLIM1	SiβLIM1	Seita.4G104700.1	scaffold_4	9477113	9484661	4326	5	1441	nucl: 14	154.761	4.64	67.32	unstable	56.88	-0.988
S. italica	DARs	DAR-Class I	SiDAR2	Seita.4G050800.1	scaffold_4	3777588	3784416	1545	12	514	nucl: 14	57.8622	5.98	55.86	unstable	65.33	-0.546
S. italica	DARs	DAR-Class I	SiDAR3	Seita.9G164800.1	scaffold_9	11088693	11095927	1518	16	505	nucl: 14	57.0823	5.85	48.76	unstable	70.91	-0.565
S. italica	DARs	DAR-Class I	SiDAR1	Seita.3G375500.1	scaffold_3	47823059	47827635	1515	14	504	nucl: 14	57.0181	5.64	61.59	unstable	70.28	-0.593
S. italica	DARs	DAR-Class II	SiDAR4	Seita.9G459200.1	scaffold_9	50533734	50538427	1494	12	497	nucl: 14	56.6503	8.44	64.55	unstable	63.02	-0.723
