# Supplementary material for: Global identification of LIM genes in response to different heat stress regimes in Lactuca sativa
Source: BMC Plant Biol. 2024 Aug 6;24:751. doi: 10.1186/s12870-024-05466-x (PMC11301969; doi:10.1186/s12870-024-05466-x)
Supplement: Supplementary file 3 — Additional file 3: Table S3. dN/dS ratio of LIM genes in different plant species. [file 12870_2024_5466_MOESM3_ESM.xlsx]

## Sheet: TableS3
Species	Family	Class	Gene1	Gene2	S	N	dS	dN	dNdS
L. sativa	2LIMs	PLIM1	Lsat_1_v5_gn_5_113881.1	Mp4g02460.1	116	394	6.0894	0.2431	0.0399
L. sativa	2LIMs	PLIM2	Lsat_1_v5_gn_4_36461.1	Mp4g02460.1	99.5	398.5	4.1097	0.2621	0.0638
L. sativa	2LIMs	PLIM2	Lsat_1_v5_gn_7_5181.1	Mp4g02460.1	114.5	434.5	61.2151	0.2995	0.0049
L. sativa	2LIMs	WLIM1	Lsat_1_v5_gn_1_1361.1	Mp4g02460.1	84.2	314.8	60.6074	0.2672	0.0044
L. sativa	2LIMs	WLIM2	Lsat_1_v5_gn_2_120401.1	Mp4g02460.1	86.3	324.7	11.9632	0.3205	0.0268
L. sativa	2LIMs	WLIM2	Lsat_1_v5_gn_8_12560.1	Mp4g02460.1	120.5	437.5	47.9504	0.2638	0.0055
L. sativa	2LIMs	βLIM1	Lsat_1_v5_gn_5_16880.1	Mp4g02460.1	113	433	12.9317	0.262	0.0203
L. sativa	2LIMs	δLIM2	Lsat_1_v5_gn_3_7641.1	Mp4g02460.1	53.8	213.2	5.2012	0.2506	0.0482
L. sativa	2LIMs	δLIM2	Lsat_1_v5_gn_6_87140.1	Mp4g02460.1	119.2	417.8	7.0073	0.3191	0.0455
L. sativa	DARs	DAR-Class I	Lsat_1_v5_gn_2_87320.1	Mp8g01060.1	310.1	1066.9	37.0541	0.3193	0.0086
L. sativa	DARs	DAR-Class I	Lsat_1_v5_gn_3_93281.1	Mp8g01060.1	272.3	912.7	5.831	0.3013	0.0517
L. sativa	DARs	DAR-Class I	Lsat_1_v5_gn_6_113360.1	Mp8g01060.1	333.1	1055.9	10.911	0.3428	0.0314
L. sativa	DARs	DAR-Class II	Lsat_1_v5_gn_2_117281.1	Mp8g01060.1	291.6	953.4	18.6695	0.3481	0.0186
L. sativa	DARs	DAR-Class II	Lsat_1_v5_gn_8_14601.1	Mp8g01060.1	284.5	939.5	24.3372	0.3652	0.015
H. annuus	2LIMs	PLIM1	HanXRQChr10g0290021	Mp4g02460.1	131.2	420.8	5.2537	0.2905	0.0553
H. annuus	2LIMs	PLIM2	HanXRQChr16g0523071	Mp4g02460.1	115.4	400.6	20.911	0.2908	0.0139
H. annuus	2LIMs	PLIM2	HanXRQChr17g0561531	Mp4g02460.1	102.1	398.9	62.9095	0.2254	0.0036
H. annuus	2LIMs	PLIM2	HanXRQChr03g0093491	Mp4g02460.1	106.6	409.4	35.0666	0.3527	0.0101
H. annuus	2LIMs	PLIM2	HanXRQChr04g0121641	Mp4g02460.1	110.8	441.2	5.4533	0.2867	0.0526
H. annuus	2LIMs	WLIM1	HanXRQChr10g0298601	Mp4g02460.1	126.6	413.4	18.7196	0.2576	0.0138
H. annuus	2LIMs	WLIM2	HanXRQChr07g0202281	Mp4g02460.1	124.6	439.4	57.8885	0.2763	0.0048
H. annuus	2LIMs	βLIM1	HanXRQChr05g0155501	Mp4g02460.1	115.4	409.6	23.8539	0.2516	0.0105
H. annuus	2LIMs	βLIM1	HanXRQChr17g0535481	Mp4g02460.1	108.8	395.2	5.2312	0.2349	0.0449
H. annuus	2LIMs	δLIM2	HanXRQChr17g0533351	Mp4g02460.1	115.8	418.2	22.1871	0.3809	0.0172
H. annuus	2LIMs	δLIM2	HanXRQChr06g0165781	Mp4g02460.1	117	432	53.9705	0.3364	0.0062
H. annuus	2LIMs	δLIM2	HanXRQChr13g0416491	Mp4g02460.1	123.9	407.1	6.1656	0.3476	0.0564
H. annuus	DARs	DAR-Class I	HanXRQChr05g0155841	Mp8g01060.1	322.5	1060.5	8.5091	0.3319	0.039
H. annuus	DARs	DAR-Class I	HanXRQChr04g0104501	Mp8g01060.1	323.4	966.6	11.8649	0.3797	0.032
H. annuus	DARs	DAR-Class I	HanXRQChr09g0264201	Mp8g01060.1	314.8	1068.2	56.0531	0.3111	0.0055
H. annuus	DARs	DAR-Class I	HanXRQChr15g0472931	Mp8g01060.1	323.2	1029.8	10.9812	0.3523	0.0321
H. annuus	DARs	DAR-Class II	HanXRQChr07g0201771	Mp8g01060.1	331.9	1021.1	10.3395	0.3444	0.0333
H. annuus	DARs	DAR-Class II	HanXRQChr14g0458391	Mp8g01060.1	316.2	1027.8	9.1031	0.3435	0.0377
H. annuus	DARs	DAR-Class II	HanXRQChr08g0221271	Mp8g01060.1	319.8	1045.2	19.063	0.3789	0.0199
N. tabacum	2LIMs	PLIM1	Nitab4.5_0000088g0070.1	Mp4g02460.1	123.8	401.2	9.0866	0.2579	0.0284
N. tabacum	2LIMs	PLIM1	Nitab4.5_0004495g0010.1	Mp4g02460.1	127.7	421.3	12.6095	0.2736	0.0217
N. tabacum	2LIMs	PLIM2	Nitab4.5_0008050g0050.1	Mp4g02460.1	115.8	403.2	21.9366	0.2881	0.0131
N. tabacum	2LIMs	PLIM2	Nitab4.5_0000386g0110.1	Mp4g02460.1	101.7	411.3	11.8196	0.2591	0.0219
N. tabacum	2LIMs	PLIM2	Nitab4.5_0009210g0050.1	Mp4g02460.1	104.2	411.8	29.8899	0.2912	0.0097
N. tabacum	2LIMs	WLIM1	Nitab4.5_0002314g0060.1	Mp4g02460.1	121	395	25.9148	0.2166	0.0084
N. tabacum	2LIMs	WLIM1	Nitab4.5_0003953g0010.1	Mp4g02460.1	94.8	292.2	16.3988	0.1966	0.012
N. tabacum	2LIMs	WLIM1	Nitab4.5_0000497g0200.1	Mp4g02460.1	128.8	429.2	6.7531	0.2436	0.0361
N. tabacum	2LIMs	WLIM1	Nitab4.5_0003725g0090.1	Mp4g02460.1	114.7	398.3	9.667	0.2066	0.0214
N. tabacum	2LIMs	WLIM2	Nitab4.5_0000278g0150.1	Mp4g02460.1	114.4	425.6	10.2548	0.2638	0.0257
N. tabacum	2LIMs	WLIM2	Nitab4.5_0009908g0020.1	Mp4g02460.1	113.2	426.8	8.6927	0.2629	0.0302
N. tabacum	2LIMs	WLIM2	Nitab4.5_0004338g0030.1	Mp4g02460.1	90	297	54.8684	0.3093	0.0056
N. tabacum	2LIMs	WLIM2	Nitab4.5_0005850g0010.1	Mp4g02460.1	115.8	424.2	39.8224	0.2653	0.0067
N. tabacum	2LIMs	βLIM1	Nitab4.5_0001422g0090.1	Mp4g02460.1	121.2	439.8	12.6531	0.2883	0.0228
N. tabacum	2LIMs	βLIM1	Nitab4.5_0009569g0010.1	Mp4g02460.1	119.9	441.1	9.122	0.2876	0.0315
N. tabacum	2LIMs	δLIM2	Nitab4.5_0001200g0210.1	Mp4g02460.1	113.5	432.5	61.3186	0.3227	0.0053
N. tabacum	2LIMs	δLIM2	Nitab4.5_0004032g0030.1	Mp4g02460.1	113.6	432.4	30.3551	0.3203	0.0106
N. tabacum	2LIMs	δLIM2	Nitab4.5_0001356g0080.1	Mp4g02460.1	105.1	416.9	63.2816	0.3208	0.0051
N. tabacum	2LIMs	δLIM2	Nitab4.5_0008905g0040.1	Mp4g02460.1	104.8	423.2	60.089	0.3022	0.005
N. tabacum	DARs	DAR-Class I	Nitab4.5_0000110g0130.1	Mp8g01060.1	345.2	1073.8	52.3365	0.3556	0.0068
N. tabacum	DARs	DAR-Class I	Nitab4.5_0006518g0020.1	Mp8g01060.1	344	1075	52.5159	0.3543	0.0067
N. tabacum	DARs	DAR-Class I	Nitab4.5_0002108g0020.1	Mp8g01060.1	310.7	1054.3	56.0362	0.3164	0.0056
N. tabacum	DARs	DAR-Class I	Nitab4.5_0007270g0010.1	Mp8g01060.1	307	1058	56.6761	0.325	0.0057
N. tabacum	DARs	DAR-Class II	Nitab4.5_0000779g0080.1	Mp8g01060.1	299.5	978.5	10.5481	0.3577	0.0339
N. tabacum	DARs	DAR-Class II	Nitab4.5_0004474g0040.1	Mp8g01060.1	287	949	12.6997	0.3745	0.0295
N. tabacum	DARs	DAR-Class II	Nitab4.5_0000647g0230.1	Mp8g01060.1	282.1	938.9	16.6043	0.3591	0.0216
N. tabacum	DARs	DAR-Class II	Nitab4.5_0004755g0010.1	Mp8g01060.1	316	950	6.274	0.3467	0.0553
N. tabacum	DARs	DAR-Class II	Nitab4.5_0006848g0010.1	Mp8g01060.1	317.8	969.2	6.6101	0.3737	0.0565
A. thaliana	2LIMs	PLIM2	AT1G01780.1	Mp4g02460.1	94.3	412.7	8.2201	0.2989	0.0364
A. thaliana	2LIMs	PLIM2	AT2G45800.1	Mp4g02460.1	108.8	413.2	3.7058	0.2974	0.0802
A. thaliana	2LIMs	PLIM2	AT3G61230.1	Mp4g02460.1	101.2	423.8	2.9578	0.3143	0.1063
A. thaliana	2LIMs	WLIM1	AT1G10200.1	Mp4g02460.1	124.3	400.7	25.1337	0.2647	0.0105
A. thaliana	2LIMs	WLIM2	AT2G39900.1	Mp4g02460.1	119.7	447.3	14.8945	0.2644	0.0178
A. thaliana	2LIMs	WLIM2	AT3G55770.7	Mp4g02460.1	118.8	445.2	26.1278	0.2804	0.0107
A. thaliana	DARs	DAR-Class I	AT1G19270.1	Mp8g01060.1	327.8	1106.2	25.1394	0.3353	0.0133
A. thaliana	DARs	DAR-Class I	AT4G36860.3	Mp8g01060.1	312.3	980.7	6.2572	0.3096	0.0495
A. thaliana	DARs	DAR-Class II	AT2G39830.2	Mp8g01060.1	332.2	1023.8	20.5421	0.3417	0.0166
A. thaliana	DARs	DAR-like	AT5G66620.1	Mp8g01060.1	302.1	960.9	5.021	0.469	0.0934
A. thaliana	DARs	DAR-like	AT5G66630.1	Mp8g01060.1	265.3	805.7	6.4396	0.4799	0.0745
A. thaliana	DARs	DAR-like	AT5G66610.2	Mp8g01060.1	295.7	913.3	9.6041	0.4556	0.0474
A. thaliana	DARs	DAR-like	AT5G17890.1	Mp8g01060.1	287.1	954.9	45.669	0.5387	0.0118
B. distachyon	2LIMs	PLIM2	Bradi3g30200.1	Mp4g02460.1	98.4	429.6	68.5633	0.281	0.0041
B. distachyon	2LIMs	PLIM2	Bradi3g49950.5	Mp4g02460.1	102.9	455.1	35.3607	0.2669	0.0075
B. distachyon	2LIMs	PLIM2	Bradi5g16666.1	Mp4g02460.1	82.2	433.8	43.1019	0.2652	0.0062
B. distachyon	2LIMs	WLIM1	Bradi4g06510.4	Mp4g02460.1	100.6	415.4	19.2172	0.2137	0.0111
B. distachyon	2LIMs	WLIM2	Bradi1g67100.1	Mp4g02460.1	111.6	449.4	53.6166	0.285	0.0053
B. distachyon	2LIMs	βLIM1	Bradi1g44810.2	Mp4g02460.1	133.1	433.9	54.2353	0.3493	0.0064
B. distachyon	DARs	DAR-Class I	Bradi4g42580.6	Mp8g01060.1	334	1070	4.9452	0.3549	0.0718
B. distachyon	DARs	DAR-Class I	Bradi5g01160.4	Mp8g01060.1	328.3	1066.7	5.0677	0.3586	0.0708
B. distachyon	DARs	DAR-Class I	Bradi1g14360.5	Mp8g01060.1	331.8	1060.2	38.3541	0.3391	0.0088
B. distachyon	DARs	DAR-Class I	Bradi4g02760.16	Mp8g01060.1	325.9	1048.1	53.757	0.3294	0.0061
B. distachyon	DARs	DAR-Class II	Bradi1g66980.3	Mp8g01060.1	330.9	1034.1	29.4669	0.323	0.011
H. vulgare	2LIMs	PLIM2	HORVU6Hr1G060580.1	Mp4g02460.1	99.5	449.5	60.3388	0.2675	0.0044
H. vulgare	2LIMs	PLIM2	HORVU2Hr1G091520.1	Mp4g02460.1	95.5	462.5	41.2102	0.3051	0.0074
H. vulgare	2LIMs	WLIM1	HORVU5Hr1G028180.1	Mp4g02460.1	90.6	425.4	15.0226	0.2118	0.0141
H. vulgare	DARs	DAR-Class I	HORVU2Hr1G002700.14	Mp8g01060.1	334	1070	3.5818	0.3612	0.1009
H. vulgare	DARs	DAR-Class II	HORVU4Hr1G060560.10	Mp8g01060.1	341.8	1038.2	39.6371	0.3344	0.0084
Z. mays	2LIMs	PLIM2	Zm00001d017382_T001	Mp4g02460.1	105.7	473.3	61.9246	0.3196	0.0052
Z. mays	2LIMs	PLIM2	Zm00001d051262_T001	Mp4g02460.1	95.8	462.2	57.2276	0.3086	0.0054
Z. mays	2LIMs	PLIM2	Zm00001d002844_T003	Mp4g02460.1	87.3	437.7	63.0215	0.2853	0.0045
Z. mays	2LIMs	PLIM2	Zm00001d025926_T001	Mp4g02460.1	87.1	446.9	39.7829	0.2848	0.0072
Z. mays	2LIMs	WLIM1	Zm00001d041725_T001	Mp4g02460.1	81.6	434.4	12.6455	0.2139	0.0169
Z. mays	2LIMs	WLIM1	Zm00001d035304_T001	Mp4g02460.1	90.4	425.6	18.3425	0.2064	0.0113
Z. mays	2LIMs	WLIM2	Zm00001d028550_T001	Mp4g02460.1	104.1	447.9	46.7052	0.2525	0.0054
Z. mays	2LIMs	βLIM1	Zm00001d037252_T002	Mp4g02460.1	124.1	433.9	57.2451	0.3442	0.006
Z. mays	DARs	DAR-Class I	Zm00001d035844_T004	Mp8g01060.1	330	1059	4.5972	0.3336	0.0726
Z. mays	DARs	DAR-Class I	Zm00001d033297_T003	Mp8g01060.1	347.8	1047.2	16.439	0.3711	0.0226
Z. mays	DARs	DAR-Class I	Zm00001d030953_T001	Mp8g01060.1	294.6	998.4	21.1306	0.3455	0.0164
Z. mays	DARs	DAR-Class II	Zm00001d047837_T003	Mp8g01060.1	328.8	976.2	50.4027	0.4035	0.008
Z. mays	DARs	DAR-Class II	Zm00001d028567_T001	Mp8g01060.1	343	1007	15.6377	0.3444	0.022
O. sativa	2LIMs	PLIM2	LOC_Os10g35930.1	Mp4g02460.1	95.3	438.7	28.2193	0.2896	0.0103
O. sativa	2LIMs	PLIM2	LOC_Os02g42820.1	Mp4g02460.1	98.3	435.7	40.6731	0.261	0.0064
O. sativa	2LIMs	PLIM2	LOC_Os04g45010.1	Mp4g02460.1	83.2	432.8	57.4907	0.3104	0.0054
O. sativa	2LIMs	WLIM1	LOC_Os12g32620.1	Mp4g02460.1	100.8	415.2	12.0051	0.2097	0.0175
O. sativa	2LIMs	WLIM2	LOC_Os03g15940.1	Mp4g02460.1	108.5	440.5	32.8023	0.2617	0.008
O. sativa	2LIMs	βLIM1	LOC_Os06g13030.1	Mp4g02460.1	120.1	428.9	58.1315	0.3653	0.0063
O. sativa	DARs	DAR-Class I	LOC_Os06g08400.1	Mp8g01060.1	319	1043	5.575	0.3417	0.0613
O. sativa	DARs	DAR-Class I	LOC_Os03g42820.2	Mp8g01060.1	344	1054	51.8371	0.3221	0.0062
O. sativa	DARs	DAR-Class I	LOC_Os12g40490.1	Mp8g01060.1	325.9	1045.1	53.6244	0.331	0.0062
O. sativa	DARs	DAR-Class II	LOC_Os03g16090.1	Mp8g01060.1	337.5	1024.5	51.4125	0.3442	0.0067
S. bicolor	2LIMs	PLIM2	Sobic.004G303700.1	Mp4g02460.1	100.6	451.4	43.2057	0.2842	0.0066
S. bicolor	2LIMs	PLIM2	Sobic.006G159000.1	Mp4g02460.1	82.9	433.1	58.8148	0.2699	0.0046
S. bicolor	2LIMs	WLIM1	Sobic.008G110200.1	Mp4g02460.1	92.4	423.6	17.4398	0.2086	0.012
S. bicolor	2LIMs	WLIM2	Sobic.001G426200.1	Mp4g02460.1	108.6	443.4	47.2563	0.2586	0.0055
S. bicolor	2LIMs	βLIM1	Sobic.010G097600.1	Mp4g02460.1	113.6	399.4	57.6685	0.2998	0.0052
S. bicolor	DARs	DAR-Class I	Sobic.010G064600.1	Mp8g01060.1	337.8	1054.2	6.318	0.3379	0.0535
S. bicolor	DARs	DAR-Class I	Sobic.001G162500.2	Mp8g01060.1	341.6	1056.4	15.6188	0.3508	0.0225
S. bicolor	DARs	DAR-Class I	Sobic.008G152600.1	Mp8g01060.1	318.5	1055.5	5.9508	0.3194	0.0537
S. bicolor	DARs	DAR-Class II	Sobic.001G425100.1	Mp8g01060.1	335	1018	51.5125	0.3271	0.0063
S. italica	2LIMs	PLIM2	Seita.9G201000.1	Mp4g02460.1	89.2	456.8	19.9677	0.2785	0.0139
S. italica	2LIMs	PLIM2	Seita.1G250500.1	Mp4g02460.1	94.8	457.2	45.5538	0.2973	0.0065
S. italica	2LIMs	PLIM2	Seita.7G179500.1	Mp4g02460.1	84.4	434.6	45.8791	0.2767	0.006
S. italica	2LIMs	WLIM1	Seita.3G353200.1	Mp4g02460.1	89.3	426.7	20.1005	0.2032	0.0101
S. italica	2LIMs	WLIM2	Seita.9G458000.1	Mp4g02460.1	103.4	454.6	4.7763	0.2661	0.0557
S. italica	2LIMs	βLIM1	Seita.4G104700.1	Mp4g02460.1	112.7	406.3	58.755	0.3155	0.0054
S. italica	DARs	DAR-Class I	Seita.4G050800.1	Mp8g01060.1	351.2	1052.8	5.2234	0.344	0.0659
S. italica	DARs	DAR-Class I	Seita.9G164800.1	Mp8g01060.1	341	1063	13.1221	0.3524	0.0269
S. italica	DARs	DAR-Class I	Seita.3G375500.1	Mp8g01060.1	334.9	1033.1	36.8028	0.3264	0.0089
S. italica	DARs	DAR-Class II	Seita.9G459200.1	Mp8g01060.1	333.9	1022.1	36.2332	0.3368	0.0093
