# Supplementary material for: Global identification of LIM genes in response to different heat stress regimes in Lactuca sativa
Source: BMC Plant Biol. 2024 Aug 6;24:751. doi: 10.1186/s12870-024-05466-x (PMC11301969; doi:10.1186/s12870-024-05466-x)
Supplement: Supplementary file 4 — Additional file 4: Table S4. Detailed information of conserved motifs identified by MEME analysis. [file 12870_2024_5466_MOESM4_ESM.xlsx]

## Sheet: TableS4
Motif No.	Sequence	E-value	Sites	Width
1	HCGCTLSPSNYSSLEGVLYCKPHFEQLFK	1.4e-3267	156	29
2	FSGTQDKCAACDKTVYPLEKLT	5.3e-2361	157	22
3	RVCAGCNSEIGHGRFLSCMGAVWHPECFRCHACNQPIS	1.6e-1433	52	38
4	EYRAHPFWSQKYCPSHEHDGTPRCCSCERME	6.7e-1402	51	31
5	DSAIMDTGECQPLYHEIQEFYEGLNMKVEQQVPLLLVERQALNEAM	2.9e-1985	52	46
6	EFFKHQIESDTSPAYGDGFRAGNRAVNKYGLRRTLDHIRLT	2.1e-1557	51	41
7	TRGLCLSEEZGICQVLRRPWJESEILAG	1.2e-1450	99	28
8	PYKLTRRCEVTAILILYGLPRLLTGSILAHEMMHAWLRLKG	4.0e-1865	50	41
9	GEPYHKSCFKC	4.7e-1211	197	11
10	EEBEDLARAIAESLNEESPPP	6.4e-753	95	21
