# Supplementary material for: Global identification of LIM genes in response to different heat stress regimes in Lactuca sativa
Source: BMC Plant Biol. 2024 Aug 6;24:751. doi: 10.1186/s12870-024-05466-x (PMC11301969; doi:10.1186/s12870-024-05466-x)
Supplement: Supplementary file 5 — Additional file 5: Table S5. Expression profiles of lettuce LIM genes in different tissues. [file 12870_2024_5466_MOESM5_ESM.xlsx]

## Sheet: TableS5
Gene name	BlastP						Tissue expression (RPKM) - angustana
	Query - Salinas	Subject - angustana	Score	Identities (query length)	Percentage	Expect	Root	Stem	Leaf	Flower	Seed
LsTUB	Lsat_1_v5_gn_8_72280.1	LSA11825	941	447/447 (447)	100	0	534.65	591.701	369.139	280.128	343.143
LsWLIM1	Lsat_1_v5_gn_1_1361.1	LSA27805	263	122/122 (207)	100	2e-84	22.4526	43.6266	102.999	29.316	8.79281
LsPLIM1	Lsat_1_v5_gn_5_113881.1	LSA6105	393	189/189 (189)	100	2e-140	0	0	0.0205507	144.888	0
LsβLIM1	Lsat_1_v5_gn_5_16880.1	LSA8858	417	196/196 (196)	100	1e-142	36.6443	19.0715	6.82921	39.0285	3.15582
LsWLIM2a	Lsat_1_v5_gn_2_120401.1	LSA28399	262	149/149 (149)	100	2e-89	72.5102	86.9609	64.0419	133.78	4.54638
LsWLIM2b	Lsat_1_v5_gn_8_12560.1	LSA9933	407	199/199 (199)	100	1e-145	8.70434	20.5858	9.29106	7.74381	19.0572
LsPLIM2a	Lsat_1_v5_gn_4_36461.1	LSA22921	446	215/215 (215)	100	2e-160	0.0491045	0.0902512	0.182219	33.3937	0
LsPLIM2b	Lsat_1_v5_gn_7_5181.1	LSA467	357	166/166 (225)	100	8e-118	12.7244	10.6601	6.20239	8.25475	16.0967
LsδLIM2a	Lsat_1_v5_gn_3_7641.1	LSA40242	222	107/107 (107)	100	2e-74	0.0134085	0	0	0.545816	0
LsδLIM2b	Lsat_1_v5_gn_6_87140.1	LSA17442	334	167/177 (200)	94	8e-117	0	0.028898	0.0164896	0.0526323	0
LsDAR1	Lsat_1_v5_gn_2_87320.1	LSA29483	1056	548/555 (555)	99	0	11.6613	10.129	14.506	11.0337	9.43897
LsDAR2	Lsat_1_v5_gn_2_117281.1	LSA28486	841	435/490 (443)	89	0	11.5075	3.6752	4.42338	11.8043	1.01222
LsDAR3	Lsat_1_v5_gn_3_93281.1	LSA37555	795	404/411 (425)	98	0	9.22163	2.05366	3.2069	13.7684	0.965957
LsDAR4	Lsat_1_v5_gn_6_113360.1	LSA18148	953	490/519 (490)	94	0	16.976	10.2462	8.60249	20.8907	11.316
LsDAR5	Lsat_1_v5_gn_8_14601.1	LSA9956	981	512/652 (615)	79	0	4.4331	2.52512	2.37043	5.15918	1.18803
