# Supplementary material for: Global identification of LIM genes in response to different heat stress regimes in Lactuca sativa
Source: BMC Plant Biol. 2024 Aug 6;24:751. doi: 10.1186/s12870-024-05466-x (PMC11301969; doi:10.1186/s12870-024-05466-x)
Supplement: Supplementary file 6 — Additional file 6: Table S6. Cis-regulatory element analysis of 2-kb upstream regions of lettuce LIM genes. [file 12870_2024_5466_MOESM6_ESM.xlsx]

## Sheet: TableS6
Class	Gene	ACE	AE-box	ARE	ATC-motif	ATCT-motif	Box 4	DRE core	DRE1	G-box	GATA-motif	GC-motif	GT1-motif	Gap-box	I-box	LAMP-element	LTR	MBS	MRE	Sp1	TCCC-motif	TCT-motif	TC-rich repeats	W box	WUN-motif	chs-CMA1a	ABRE	ABRE2	ABRE3a	ABRE4	AuxRR-core	CGTCA-motif	ERE	GARE-motif	P-box	TCA-element	TGA-box	TGA-element	TGACG-motif	MBSI	O2-site	circadian
WLIM1	LsWLIM1	0	0	2	0	1	0	1	0	0	2	0	5	2	3	0	0	0	2	0	0	1	0	4	1	1	0	0	0	0	1	0	0	2	0	0	0	0	0	0	0	0
PLIM1	LsPLIM1	0	0	0	0	0	3	0	0	3	3	0	1	0	2	1	3	0	0	1	0	0	0	0	0	0	2	1	0	0	0	0	0	0	0	1	0	0	0	0	0	1
βLIM1	LsβLIM1	0	0	2	1	1	3	0	0	1	0	0	0	0	1	1	0	0	1	0	0	3	0	0	2	0	1	0	1	1	0	1	4	1	1	0	0	0	1	0	0	0
WLIM2	LsWLIM2a	0	0	0	0	2	2	0	0	0	1	0	0	0	0	0	0	1	0	0	0	1	0	2	0	0	0	0	0	0	0	1	3	0	0	1	0	0	1	0	0	0
WLIM2	LsWLIM2b	0	1	0	0	0	3	0	1	3	6	0	0	2	1	0	1	0	0	0	0	3	0	0	1	0	3	0	1	1	0	4	0	0	1	1	0	1	4	0	2	1
δLIM2	LsδLIM2a	0	1	1	0	0	1	0	0	0	0	0	1	0	0	0	1	0	0	0	0	0	0	0	2	0	0	0	0	0	0	0	0	0	0	0	0	0	0	0	0	0
δLIM2	LsδLIM2b	0	1	1	1	0	1	0	0	2	1	0	2	0	0	0	1	1	1	1	0	0	1	0	1	0	0	0	0	0	0	4	3	0	0	1	1	0	4	0	1	0
PLIM2	LsPLIM2a	1	3	2	0	1	7	1	0	1	1	0	2	0	1	0	0	0	1	0	0	0	0	2	0	0	1	0	0	0	0	1	1	0	1	0	0	0	1	0	1	0
PLIM2	LsPLIM2b	1	0	3	0	0	2	0	0	3	0	0	1	0	0	0	0	0	0	0	0	1	1	3	0	0	3	0	0	0	1	3	1	0	2	0	0	0	3	1	1	0
DAR-Class I	LsDAR1	0	0	7	0	0	1	1	0	1	0	0	2	0	0	0	1	1	1	1	0	2	0	0	0	0	1	0	1	1	0	2	1	0	1	0	0	1	2	0	3	0
DAR-Class I	LsDAR3	0	0	2	0	0	2	0	0	2	0	0	1	0	0	1	1	0	0	0	0	0	0	1	1	0	3	0	0	0	0	2	1	1	2	2	0	0	2	0	2	0
DAR-Class I	LsDAR4	2	0	2	0	0	1	0	0	2	1	0	1	0	1	0	0	0	1	0	0	0	0	1	0	0	0	0	0	0	0	5	3	0	0	0	0	0	5	0	2	0
DAR-Class II	LsDAR2	0	0	4	0	0	0	0	0	0	1	0	4	0	0	1	0	0	2	0	2	0	1	0	0	0	0	0	0	0	0	2	3	0	1	1	0	0	2	0	2	0
DAR-Class II	LsDAR5	0	2	2	0	1	0	0	0	2	1	0	1	0	0	0	0	1	0	0	0	3	3	1	0	0	1	0	0	0	0	0	0	0	0	0	0	0	0	1	0	0
