# Supplementary material for: Global identification of LIM genes in response to different heat stress regimes in Lactuca sativa
Source: BMC Plant Biol. 2024 Aug 6;24:751. doi: 10.1186/s12870-024-05466-x (PMC11301969; doi:10.1186/s12870-024-05466-x)
Supplement: Supplementary file 7 — Additional file 7: Table S7. Primers used in this study. [file 12870_2024_5466_MOESM7_ESM.xlsx]

## Sheet: TableS7
Gene name	Forward primer (5'-3')	Reverse primer (5'-3')	Amplicon (bp)
LsTUB	TAGGCGTGTGAGTGAGCAGT	AACCCTCGTACTCTGCCTCTT	209
LsWLIM1	GTACCTGGTGGACAAGCTCA	GCCTGCAATACAGAACTCCCT	128
LsβLIM1	AGCTTTTCATGGCGAAGGGA	GTTGTGTTCTCAGTCACCCCA	91
LsWLIM2a	GTGTGCTCTACTGCAAGCCT	CCGCCTTTGCAGGTGATTG	87
LsWLIM2b	ATTACGCAGCGCTAGAAGGG	GTTTGACGGAGGCGGACTTA	105
LsPLIM2b	TCTCATGTCCTTCAAGCCGC	CTCCGGTGGTGGTTCAGATT	114
LsDAR1	GCAACTCGCCAAGGCTATTC	CTTGGCAAACGAGGAAACAGG	93
LsDAR2	TGGATATGGATGGCGAGCTA	TCCCGTTGGCTGATATTCTCT	109
LsDAR3	ACGTGATTCCGCCTTTGTCA	TCCCATGGCCGATTTCTACG	81
LsDAR4	AATTACCCTTCTACATCTTGGGAT	ACATCATGTTTCCCTCTCCCTTC	104
LsDAR5	TCATTTGACAACCGTAACACGAA	TGTACGGATGTCCGAAGAAAGT	81
